# Supplementary material for: Exploring Symptoms of Borderline Personality Disorder in People With Affective Disorders: A Network Analysis
Source: Alpha Psychiatry. 2025 Oct 13;26(5):47292. doi: 10.31083/AP47292 (PMC12593768; doi:10.31083/AP47292)
Supplement: Supplementary file 1 [file 2757-8038-26-5-47292-s1.zip]

Archive with 2 entries (2 files):
- Supplementary material-STROBE-checklist.docx
- Supplementary material.docx
